# Supplementary material for: Amidoxime Modified UiO-66@PIM-1 Mixed-Matrix Membranes to Enhance CO2 Separation and Anti-Aging Performance
Source: Membranes (Basel). 2023 Sep 6;13(9):781. doi: 10.3390/membranes13090781 (PMC10536640; doi:10.3390/membranes13090781)
Supplement: Supplementary file 1 [file membranes-13-00781-s001.zip]

Archive with 1 entries (1 files):
- membranes-2509156-supplementary.pdf
